# Supplementary material for: Diagnostic efficiency of exome-based sequencing in pediatric patients with epilepsy
Source: Front Genet. 2025 Jan 21;15:1496411. doi: 10.3389/fgene.2024.1496411 (PMC11790612; doi:10.3389/fgene.2024.1496411)
Supplement: Supplementary file 1 [file Table1.xlsx]

## Sheet: Table S1
Table S1. 59 cases with variants of uncertain significance.
Patient ID	Sex	Age at onset	Epilepsy syndromes	Genes	Variants/Coordinates	Zygosity	Inheritance	Variant type	Origin
10	M	4y3m	Unclassified	LGI1	NM_005097: c.90G>C (p.L30F)	Het	AD	Missense	Paternal
28	M	9m	Unclassified	SCN1A	NM_00116596: c.3880-3C>A	Het	AD	Splicing	Maternal
31	M	4y9m	Unclassified	PTEN	NM_000314: c.389G>T (p.R130L)	Het	AD	Missense	Paternal
				IQSEC2	NM_015075: c.2480T>C (p.M827T)	Hemi	XL	Missense	Maternal
38	M	1m	Unclassified	KCNQ2	NM_172107: c.1511G>A (p.R504Q)	Het	AD	Missense	Maternal
				DEPDC5	NM_001136029: c.3065C>A (p.P1022H)	Het	AD	Missense	Paternal
46	M	8m	Dravet syndrome	SCN1A	NM_00116596: c.2176+4_2176+5delinsTT	Het	AD	Splicing	Maternal
55	F	11y	Unclassified	SCN1A	NM_00116596: c.5450C>T (p.P1817L)	Het	AD	Missense	Maternal
66	M	12y	Unclassified	HCN1	NM_021072: c.1742G>A (p.R581K)	Het	AD	Missense	Maternal
73	M	1y1m	Unclassified	CACNA1A	NM_023035: c.6499C>T (p.R2167C)	Het	AD	Missense	Maternal
79	M	25d	Unclassified	CACNA1H	NM_021098: c.4445G>A (p.R1482Q)	Het	AD	Missense	Paternal
81	F	9m	Lennox–Gastaut syndrome	SCN1B	NM_199037: c.488G>A (p.R163Q)	Het	AD	Missense	Maternal
86	M	1y6m	Lennox–Gastaut syndrome	NEXMIF	NM_001008537: c.3210G>T (p.E1070D)	Hemi	XL	Missense	Maternal
88	F	6m	Dravet syndrome	SCN2A	NM_001040142: c.5468A>C (p.D1823A)	Het	AD	Missense	Paternal
94	M	3m	West syndrome	OPA1	chr3: 193364934/c.212G>A (p.R71H)	Het	AD	Missense	Unknown
95	F	1y	Unclassified	KMT2B	NM_014727:c.2456C>T (p.P819L)	Het	AD	Missense	Maternal
104	M	3y11m	Unclassified	PRRT2	NM_145239: c.640G>C (p.A214P)	Het	AD	Missense	Paternal
107	F	6y4m	Unclassified	RELN	NM_005045: c.1913C>T (p.P638L)	Het	AD	Missense	Paternal
108	M	4m	Unclassified	PIGA	NM_002641: c.1178G>T (p.R393I)	Hemi	XL	Missense	Maternal
133	M	6y6m	Unclassified	CACNA1H	NM_021098: c.2491G>A (p.V831M)	Het	AD	Missense	Maternal
141	F	7m	West syndrome	SCN3A	NM_006922 :c.2994C>A (p.D998E)	Het	AD	Missense	Maternal
150*	F	4m	West syndrome	ND5	NC_012920: m.13336T>C(p.F334L)	18.4%#	Maternal	Point mutation	Maternal (6.5%)
175	M	4y	Unclassified	SCN3A	NM_006922 :c.474-3T>C	Het	AD	Splicing	Paternal
183	M	10m	Unclassified	CLCN4	NM_001830: c.518T>C (p.V173A)	Hemi	XL	Missense	Maternal
186	M	1y10m	West syndrome	GRIN2A	NM_000833: c.3943G>A (p.D1315N)	Het	AD	Missense	Maternal
192	F	1y	Unclassified	DEPDC5	NM_001136029: c.3065C>A (p.P1022H)	Het	AD	Missense	Paternal
				HECW2	NM_003482: c.1904A>G (p.E635G)	Het	AD	Missense	Paternal
				SCN1A	NM_00116596: c.2933T>C (p.I978T)	Het	AD	Missense	Paternal
196	M	8y	Unclassified	DNM1	NM_004408: c.1091G>A (p.R364Q)	Het	AD	Missense	Paternal
				RELN	NM_005045: c.8863C>T (p.R2955C)	Het	AD	Missense	Maternal
199	M	9y	Unclassified	GRIN2A	NM_000833: c.2636A>G (p.K879R)	Het	AD	Missense	Maternal
212	M	2y	Unclassified	MBOAT7	NM_024298: c.1301A>G (p.H434R)	Com het	AR	Missense	Maternal
					NM_024298: c.766_825del (p.C256_G275del)	Com het	AR	Inframe deletion	Paternal
216	M	3d	West syndrome	GABRG2	NM_198903: c.52G>C (p.V18L)	Het	AD	Missense	Maternal
221	F	13y	Unclassified	AKAP9	NM_005751.4: c.2609G>A(p.C870Y)	Het	AD	Missense	Maternal
222	M		Unclassified	PRRT2	NM_145239.3: c.883C>T (p.R295W)	Het	AD	Missense	Maternal
223	M		Unclassified	ALG1	NM_019109.5: c.390+6T>G	Het	AR	Splicing	Maternal
224	M	4y3m	Unclassified	CHD2	NM_001271.4: c.557T>C(p.V186A)	Het	AD	Missense	Paternal
226	M	7y	Unclassified	KCNB1	NM_004975.4: c.1690A>T (p.S564C)	Het	AD	Missense	De novo
227	M	3y	Genetic Epilepsy with Febrile Seizures plus	MAP1B	NM_005909.5: c.155T>C (p.L52P)	Het	AD	Missense	Paternal
228	M	9y	Unclassified	RELN	NM_005045.4: c.8051G>A (p.R2684H)	Het	AD	Missense	Maternal
229	M	4y1m	Unclassified	PPP2CA	NM_002715.4: c.761G>A (p.R254Q)	Het	AD	Missense	De novo
230	M	1y4m	Unclassified	HCN1	NM_021072.4: c.2615C>T(p.S872F)	Het	AD	Missense	Paternal
			Unclassified	NEB	NM_001271208.2: c.21262G>A(p.D7088N)		AR	Missense	Paternal
			Unclassified		NM_001271208.2: c.1899A>T(p.R633S)			Missense	Maternal
233	M	5y6m	Unclassified	LAMC3	NM_006059.4: c.2225G>A(p.G742D)	Het	AR	Missense	Paternal
234	M	10m	Genetic Epilepsy with Febrile Seizures plus	CACNA1H	NM_021098.3: c.2251A>T(p.T751S)	Het	AD	Missense	Maternal
235	M	/	Genetic Epilepsy with Febrile Seizures plus	SCN2A	NM_021007.3: c.5818T>C (p.C1940R)	Het	AD	Missense	Maternal
237	F	8y	Unclassified	CACNA1E	NM_000721.4: c.2764C>T(p.R922W)	Het	AD	Missense	Maternal
241	F	3m	Unclassified	CACNA1A	NM_001127221.1: c.3467A>T(p.N1156I)	Het	AD	Missense	Maternal
			Unclassified		NM_001127221.1: c.1337T>C(p.I446T)			Missense	Paternal
242	M	6y2m	Unclassified	ARSL	NM_000047.3: c.430+8C>G	Hem	XL	Splicing	Maternal
243	F	6y	Unclassified	ADGRV1	NM_032119.4: c.4171G>A(p.E1391K)	Het	AR	Missense	Maternal
244		1y8m	Unclassified	CACNA1H	NM_021098.3: c.5989G>A(p.A1997T)	Het	AD	Missense	Paternal
245	M	2y10m	Lennox-Gastaut syndrome	ADAM22	NM_021723.5: c.347T>G(p.I116R)	Het	AR	Missense	Maternal
246	M	6y1m	Unclassified	CCDC115	NM_032357.4: c.469C>T(p.R157C)	Het	AR	Missense	Maternal
			Unclassified		NM_032357.4: c.107A>G(p.E36G)			Missense	Paternal
247	M	4d	Unclassified	PRDM13	NM_021620.3: c.544G>A(p.V182I)	Het	AR	Missense	Maternal
			Unclassified		NM_021620.3: c.739C>A(p.Q247K)			Missense	Paternal
248	M	2y11m	Unclassified	DLL1	NM_005618.4: c.2026G>C(p.G676R)	Het	AD	Missense	Paternal
249	M	7y	Unclassified	DMXL2	NM_001174116.2: c.364+8G>A	Het	AR	Splicing	Paternal
250	F	4y7m	Unclassified	CACNA1H	NM_021098.3: c.2243C>T(p.A748V)	Het	AD	Missense	Maternal
251	M	4y9m	Unclassified	GRIN2D	NM_000836.2: c.1147G>C(p.V383L)	Het	AD	Missense	Paternal
252	M	4y4m	Genetic Epilepsy with Febrile Seizures plus	STXBP1	NM_003165.4: c.894G>C(p.E298D)	Het	AD	Missense	De novo
253	F	8y8m	Unclassified	TSC2	NM_000548.5: c.3278_3279delAG(p.E1093Vfs*74)	Het	AD	Splicing	De novo
254	M	/	Unclassified	ARFGEF2	NM_006420.3: c.3902T>C(p.V1301A)	Het	AR	Missense	Maternal
256	F	8y9m	Unclassified	PIGG	NM_001127178.3: c.2053G>A(p.G685S)	Het	AR	Missense	Maternal
258	F	5y3m	Unclassified	GUF1	NM_021927.3: c.928A>G(p.T310A)	Het	AR	Missense	Maternal
14	M	4m	Unclassified	/	seq[GRCh37]del(16)(p11.2) chr16:29802081-3019989 (398kb)	/	/	/	Paternal
136	M	6y2m	Unclassified	/	seq[GRCh37]dup(2)(p12)chr2:78631709-79995461 (1.3Mb)	/	/	/	Unknown
Footnote: M:male, F:female, m:month, y: year,d: day, Het:heterozygous, Hom: homozygous, Hemi:hemizygous, LP: likely pathogenic, P:Pathogenic, AD:autosomal dominant, AR: autosomal recessive, XL: X-linked, Com het:compound heterozygous.
* indicates cases with SNVs in mitochondrial genes. # indicates the variant allele frequency of the mitochondrial genes variants.
The highlighted case 14 and case 136 had VUS CNV.

## Sheet: Table S2
Table S2. Diseased-related SNVs found in 82 epilepsy patients
Patient ID	Sex	Age at onset	Epilepsy syndromes	Genes	Variants	Zygosity	Inheritance	Variant type	Origin	ACMG classification
2	F	1y9m	West syndrome	NUS1	NM_138459: c.383G>T (p.G128V)	Het	AD	Missense	De novo	LP
8	M	6m	Dravet syndrome	SCN1A	NM_00116596: c.664C>T (p.R222*)	Het	AD	Nonsense	De novo	P
9	F	8m	Unclassified	GABRB2	NM_021911: c.970G>C (p.A324P)	Het	AD	Missense	De novo	LP
12	F	3m	Dravet syndrome	SCN1A	NM_00116596: c.5076del (p.F1692Lfs*23)	Het	AD	Frameshift	De novo	P
15	M	5y	Unclassified	PAK1	NM_00112862: c.362C>T (p.P121L)	Het	AD	Missense	De novo	LP
16	F	4m	Unclassified	NARS2	NM_024678: c.141+2T>G	Com het	AR	Splicing	Maternal	LP
					NM_024678: c.530A>G (p.H177R)	Com het	AR	Missense	Paternal	VUS
17	M	3m	Tuberous sclerosis	TSC2	NM_000548: c.1060C>T (p.Q354*)	Het	AD	Nonsense	De novo	P
22	M	6m	Lennox–Gastaut syndrome	ADSL	NM_000026: c.71C>T (p.P24L)	Com het	AR	Missense	Maternal	LP
					NM_000026: c.5C>T (p.A2V)	Com het	AR	Missense	Paternal	LP
23	F	3y	Unclassified	GRIN2A	NM_000833: c.352_356delinsCCCC (p.S118Pfs*16)	Het	AD	Frameshift	De novo	P
33	F	1y8m	Epilepsy with myoclonic-atonic seizures	SLC6A1	NM_003042: c.581+5G>T	Het	AD	Splicing	De novo	LP
35	F	N/A	Rett syndrome	MECP2	NM_001110792: c.916C>T (p.R306*)	Het	XL	Nonsense	De novo	P
36	F	2m	Ohtahara syndrome	GALC	NM_000153: c.129C>G(p.Y43*)	Com het	AR	Nonsense	Maternal	P
					NM_000153: c.1552delA(p.T518Qfs*35)	Com het	AR	Frameshift	Paternal	P
37	M	6m	Unclassified	CLCN4	NM_001830: c.2152C>T (p.R718W)	Hemi	XL	Missense	Maternal	LP
40	M	4d	Unclassified	SCN8A	NM_014191: c.5614C>T (p.R1872W)	Het	AD	Missense	De novo	LP
41	F	3m	Unclassified	PRRT2	NM_145239: c.649dupC (p.R217Pfs*8)	Het	AD	Frameshift	Maternal	LP
48	F	11y	Unclassified	RELN	NM_005045: c.32dupT (p.L12Pfs*74)	Het	AD	Frameshift	Paternal	LP
49	F	10m	Epilepsy and mental retardation limited to females	PCDH19	NM_001184880: c.569T>A (p.L190H)	Het	XL	Missense	De novo	LP
50	M	5m	West syndrome	BRAF	NM_004333: c.1785T>A (p.F595L)	Het	AD	Missense	De novo	LP
54	F	3m	Lennox–Gastaut syndrome	TSC2	NM_000548: c.420_421dupGG (p.E141Gfs*42)	Het	AD	Frameshift	De novo	LP
61	M	3m	Unclassified	SCN8A	NM_014191: c.2549G>A (p.R850Q)	Het	AD	Missense	Unknown	LP
63	F	2y5m	Unclassified	GABRG2	NM_198903: c.1481G>A (p.R494Q)	Het	AD	Missense	De novo	LP
64	F	2m	West syndrome	CDKL5	NM_001037343: c.217G>A (p.V73M)	Het	XL	Missense	De novo	LP
65	M	3y6m	Unclassified	RYR2	NM_001035: c.11020delA (p.T3674Qfs*3)	Het	AD	Frameshift	De novo	LP
67	M	5m	Unclassified	CSNK2B	NM_001320: c.69T>A (p.C23*)	Het	AD	Nonsense	De novo	P
70	M	5m	Unclassified	PRRT2	NM_145239: c.649del (p.R217Efs*12)	Het	AD	Frameshift	De novo	P
71	M	4y6m	Unclassified	NPHP1	NM_000272: whole gene deletion	x0	AR	Indel	Maternal/Paternal	P
72	M	6m	Unclassified	CSNK2B	NM_001320: c.216del (p.I72Mfs*11)	Het	AD	Frameshift	De novo	LP
77	M	4m	Dravet syndrome	SCN1A	NM_00116596: c.3705+1G>A	Het	AD	Splicing	De novo	P
78*	F	1y	Unclassified	TRNL1	NC_012920: m.3243A>G	10.7%#	Maternal	Point mutation	De novo	P
80	M	3m	Unclassified	PRRT2	NM_145239: c.649dupC (p.R217Pfs*8)	Het	AD	Frameshift	Maternal	LP
83	F	10m	Unclassified	SLC6A1	NM_003042: c.1015T>G (p.F339V)	Het	AD	Missense	De novo	LP
85	M	3y	Unclassified	PPP2R5D	NM_006245: c.592G>A (p.E198K)	Het	AD	Missense	De novo	LP
90	M	6m	Dravet syndrome	SCN1A	NM_00116596: c.7C>T (p.Q3*)	Het	AD	Nonsense	De novo	LP
96*	F	7y10m	Unclassified	TRNL1	NC_012920: m.3243A>G	76.4%#	Maternal	Point mutation	De novo	P
97	M	N/A	Unclassified	TSC2	NM_000548: c.2407C>T (p.Q803*)	Het	AD	Nonsense	De novo	P
98	F	4m	Unclassified	CDKL5	NM_001037343: Exon 11-15 deletion	x1	XL	Small indel	De novo	LP
107	F	7y10m	Unclassified	CHD2	NM_001271: c.2788A>G (p.K930E)	Het	AD	Missense	De novo	LP
110	F	8m	West syndrome	IRF2BPL	NM_024496: c.1393_1395delAAG (p.K465del)	Het	AD	Inframe	De novo	LP
111	F	8m	Unclassified	WDR45	NM_007075: c.19C>T (p.R7*)	Het	XL	Nonsense	De novo	P
112	M	14y8m	Unclassified	RORA	NM_134260: c.1394-1G>C	Het	AD	Splicing	De novo	LP
117	M	6y6m	Unclassified	UBE3A	NM_000462: c.370+1G>C	Het	AD	Splicing	De novo	LP
120	F	1y6m	Unclassified	TSC1	NM_000368: c.733C>T (p.R245*)	Het	AD	Nonsense	De novo	P
121	M	2y10m	Genetic Epilepsy with febrile seizures plus	SCN1A	NM_00116596: c.82C>T (p.R28C)	Het	AD	Missense	Paternal	LP
122	M	4m	Unclassified	CACNA1A	NM_023035: Exon 31-48 deletion	x1	AD	Indel	De novo	LP
123	M	3y4m	Unclassified	BRAF	NM_004333: c.1808G>A (p.R603Q)	Het	AD	Missense	De novo	LP
126	M	6m	Dravet syndrome	SCN1A	NM_00116596: c.3955del (p.R1319Efs*3)	Het	AD	Frameshift	De novo	P
128	F	3m	Unclassified	GALC	NM_000153: c.461C>A (p.P154H)	Hom	AR	Missense	Maternal/Paternal	LP
129	M	4m	Benign familial infantile epilepsy	PRRT2	NM_145239: c.579dupA (p.E194Rfs*6)	Het	AD	Frameshift	Paternal	LP
130	M	2y2m	Tuberous sclerosis	TSC2	NM_000548: c.5228G>A (p.R1743Q)	Het	AD	Missense	De novo	LP
131	F	8m	Unclassified	PRRT2	NM_145239: c.649dupC (p.R217Pfs*8)	Het	AD	Frameshift	Paternal	LP
132	M	4m	Unclassified	SCN2A	NM_001040142: c.3956G>A (p.R1319Q)	Het	AD	Missense	De novo	LP
133	F	4m	West syndrome	COQ4	NM_016035: c.370G>A(p.G124S)	Hom	AR	Missense	Maternal/Paternal	LP
135	M	1y	Tuberous sclerosis	TSC2	NM_000548: c.2489T>C (p.L830P)	Het	AD	Missense	De novo	LP
136*	M	1y5m	Unclassified	ATP6	NC_012920: m.8993T>G(p.L156R)	95.6%#	Maternal	Missense	De novo	P
143	F	6y	Tuberous sclerosis	TSC2	NM_000548: c.2251C>T (p.R751*)	Het	AD	Nonsense	De novo	P
157	M	3m	Unclassified	ATP7A	NM_000052: c.601C>T (p.R201*)	Hemi	XL	Nonsense	Maternal	P
158	M	1m	Unclassified	PACS2	NM_001100913:c.625G>A (p.E209K)	Het	AD	Missense	De novo	LP
161	M	4m	Tuberous sclerosis	TSC1	NM_000368: c.2027G>A (p.W676*)	Het	AD	Nonsense	Paternal	LP
163	M	1m	Dravet syndrome	SCN1A	NM_00116596: c.4965delG (p.I1656Sfs*8)	Het	AD	Frameshift	De novo	LP
165	F	1y	Unclassified	TSC2	NM_000548: c.5252_5259+19del27	Het	AD	Splicing	Maternal	LP
169	F	6m	Unclassified	DEPDC5	NM_001136029: c.2204G>A (p.W735*)	Het	AD	Nonsense	De novo	LP
172	F	5m	Unclassified	PRRT2	NM_145239: c.649dupC (p.R217Pfs*8)	Het	AD	Frameshift	De novo	LP
173	F	8m	Unclassified	SCN8A	NM_014191: c.4871T>C (p.I1624T)	Het	AD	Missense	De novo	LP
179	M	4y	Genetic Epilepsy with febrile seizures plus	KMT2D	NM_003482: c.14710C>T (p.R4904*)	Het	AD	Nonsense	De novo	P
183	M	4m	Dravet syndrome	SCN1A	NM_00116596: c.3706-2A>G	Het	AD	Splicing	De novo	P
199	M	1m	Unclassified	PACS2	NM_001100913:c.625G>A (p.E209K)	Het	AD	Missense	De novo	LP
204	M	3d	West syndrome	SCN8A	NM_014191: c.3815T>A (p.V1272E)	Het	AD	Missense	De novo	LP
205	F	3y	Unclassified	CHD2	NM_001271: c.3636dupA (p.S1213Ifs*6)	Het	AD	Frameshift	De novo	LP
206	M	3y	Unclassified	PRRT2	NM_145239: c.649dupC (p.R217Pfs*8)	Het	AD	Frameshift	Maternal	LP
210	M	3y1m	Unclassified	MBD5	NM_018328: c.10_38del (p.G4Rfs*38)	Het	AD	Frameshift	De novo	LP
213	M	4m	Unclassified	PRRT2	NM_145239: c.649dupC (p.R217Pfs*8)	Het	AD	Frameshift	Paternal	LP
215	F	2m	Unclassified	SMC1A	NM_006306: c.3197G>A (p.R1066H)	Het	XL	Missense	De novo	LP
231	M	3y10m	Unclassified	GNAI2	NM_002070.4: c.997G>C(p.V333L)	Het	AD	Missense	De novo	LP
232	M	7m	West syndrome	KCNT1	NM_020822.3: c.1999G>A(p.A667T)	Het	AD	Missense	De novo	LP
236	F	6y	Unclassified	TSC1	NM_000368.5: c.324_325delT C (p.Q109Sfs*16)	Het	AD	Frameshift	De novo	P
238	M	9y	Unclassified	G6PD	NM_001042351.3: c.563C>T(p.S188F)	Hem	XL	Missense	Maternal	P
240	F	2m	Unclassified	RELN	NM_005045.4: c.10108A>G (p.T3370A)	Het	AR	Missense	Maternal	LP
255	F	7m	Unclassified	TGFBI	NM_000358.3: c.1501C>A(p.P501T),	Het	AD	Missense	Maternal	LP
257	F	6y10m	Unclassified	GJB2	NM_004004.6: c.109G>A(p.V37I)	Hom	AD	Missense	Maternal/Paternal	P
259	M	11d	Benign familial infantile epilepsy	PRRT2	NM_145239.3: c.629dupC(p.A211Sfs*14)	Het	AD	Frameshift	Maternal	P
260	M	3y9m	Unclassified	GJB2	NM_004004.6: c.109G>A(p.V37I)	Hom	AD	Missense	Maternal/Paternal	P
263	M	/	Unclassified	NLGN1	NM_014932.5: c.1679C>T (p.T560M)	Het	AD	Missense	De novo	LP
Footnote: M:male, F:female, m:month, y: year,d: day, Het:heterozygous, Hom: homozygous, Hemi:hemizygous, LP: likely pathogenic, P:Pathogenic, AD:autosomal dominant, AR: autosomal recessive, XL: X-linked, Com het:compound heterozygous.
* indicates cases with SNVs in mitochondrial genes. # indicates the variant allele frequency of the mitochondrial genes variants.
The highlighted case 133 had both SNV and CNV.

## Sheet: Table S3
Table S3. Diseased-related CNVs found in 4 epilepsy patients
Patient ID	Sex	Age at onset	Epilepsy syndromes	Coordinates (GRCh37/hg19)	Size	Origin	Potentially related diseases	ACMG classification
13	M	3m	Unclassified	seq[GRCh37]del(15)(q11.2q13.1)chr15:23006221-28566579	5.56Mb	De novo	Prader-Willi syndrome; Angleman syndrome	P
133	F	4m	West syndrome	seq[GRCh37]dup(22)(q11.21)chr22:18900688-20230633	1.32Mb	De novo	22q11.21 duplication syndrome	LP
154	M	N/A	Unclassified	seq[GRCh37]del(1)(q43q44)chr1:243419476-244218672	799.2kb	De novo	1q43q44 deletion syndrome	P
160	M	5m	Unclassified	seq[GRCh37]del(16)(p11.2)chr16:29802081-30200285	398Kb	De novo	16p11.2 deletion syndrome	LP
Footnote: M:male, F:female, m:month, y: year,d: day, LP: likely pathogenic, P:Pathogenic.
The highlighted case 133 had both SNV and CNV.
